# Supplementary material for: Direct Quantitation of Phytocannabinoids by One-Dimensional 1H qNMR and Two-Dimensional 1H-1H COSY qNMR in Complex Natural Mixtures
Source: Molecules. 2022 May 5;27(9):2965. doi: 10.3390/molecules27092965 (PMC9103933; doi:10.3390/molecules27092965)
Supplement: Supplementary file 1 [file molecules-27-02965-s001.zip]

Archive with 1 entries (1 files):
- molecules-1677247-SM-proof.pdf
